# Supplementary material for: Principle Superiority and Clinical Extensibility of 2D and 3D Charged Nanoprobe Detection Platform Based on Electrophysiological Characteristics of Circulating Tumor Cells
Source: Cells. 2023 Jan 13;12(2):305. doi: 10.3390/cells12020305 (PMC9856308; doi:10.3390/cells12020305)
Supplement: Supplementary file 1 [file cells-12-00305-s001.zip]

Archive with 1 entries (1 files):
- cells-2061845-SI.pdf
